# Supplementary material for: Calmodulin as Ca2+-Dependent Interactor of FTO Dioxygenase
Source: Int J Mol Sci. 2021 Oct 8;22(19):10869. doi: 10.3390/ijms221910869 (PMC8509707; doi:10.3390/ijms221910869)
Supplement: Supplementary file 1 [file ijms-22-10869-s001.zip]

Archive with 1 entries (1 files):
- ijms-1396347-supplementary.pdf
